# Supplementary material for: Blockade of AMPK-Mediated cAMP–PKA–CREB/ATF1 Signaling Synergizes with Aspirin to Inhibit Hepatocellular Carcinoma
Source: Cancers (Basel). 2021 Apr 6;13(7):1738. doi: 10.3390/cancers13071738 (PMC8038809; doi:10.3390/cancers13071738)
Supplement: Supplementary file 1 [file cancers-13-01738-s001.zip]

Archive with 3 entries (2 files):
- 2021-04-07-suppl/
- 2021-04-07-suppl/File S1-Original western blots.pdf
- 2021-04-07-suppl/Supplementary Figures.pdf
